# Supplementary material for: Sensory innervation in porous endplates by Netrin-1 from osteoclasts mediates PGE2-induced spinal hypersensitivity in mice
Source: Nat Commun. 2019 Dec 10;10:5643. doi: 10.1038/s41467-019-13476-9 (PMC6904550; doi:10.1038/s41467-019-13476-9)
Supplement: Supplementary file 4 — Source Data [file 41467_2019_13476_MOESM4_ESM.xlsx]

## Sheet: Figure. 1
Figure. 1a	LSI						Sham
0W	288.6	297.7	275.4	331.5	286.4	266.8	321.3	295.4	288.1	289.5	255.4	278.5
4W	187	219	218	223	235	212	334.1	290	291.1	274	236	289
8W	221.8	183.9	216.3	177.6	200	174	264.9	277.8	310.3	287.9	299.8	279.5
12W	226	222	193	181	186	187	317	277	292	307	288.9	261.7
Figure. 1b	Sham						LSI
4W	106.255	99.7081	98.3758	100.529	100.358	97.438	75.6029	72.7399	87.0751	70.3877	68.2966	91.4164
8W	113.397	86.567	108.982	99.5924	97.5889	102.11	62.8136	66.4652	64.7631	61.5713	52.2399	71.8675
Figure. 1c	Sham						LSI
4W	96.4527	101.205	103.925	99.6672	104.696	94.4444	86.0269	85.1399	84.6543	78.5016	87.0085	78.4411
8W	102.872	99.8279	98.8055	97.005	106.435	97.0588	80.6397	84.4406	72.6813	76.3844	80.5128	77.7778
Figure. 1d	Sham						LSI
4W	105.31	101.47	97.16	100	103.941	101.53	77.57	79.59	72.73	75.46	78.33	76.7
8W	97.58	102.45	98.47	100	105.91	93.87	76.17	77.04	70.33	67.13	77.83	79.13
Figure. 1e	Sham						LSI
4W	96.15	102.49	116.73	106.49	96.85	111.66	87.71	77.69	73.54	85.74	79.96	74.2
8W	101.52	104.58	100.89	99.42	98.25	105.38	72.5	70.14	56.85	74.98	58.75	60.14
Figure. 1f	LSI								Sham
Pre-Sur	10	10	10	0	0	10	10	20	10	10	10	0	10	20	10	10
1W	10	20	10	0	10	10	0	20	10	20	10	10	0	10	10	20
2W	20	10	10	20	30	40	30	30	10	0	0	10	10	10	10	20
4W	40	50	30	20	40	40	30	40	10	20	0	10	10	10	10	10
6W	50	40	40	50	20	50	30	40	0	20	10	20	10	0	10	0
8W	60	60	20	50	40	50	30	40	10	30	10	10	10	0	10	20
12W	60	20	50	60	50	30	50	50	30	20	20	10	20	10	20	10
Figure. 1g	LSI								Sham
Pre-Sur	30	30	40	30	20	40	20	20	40	30	30	30	40	20	30	20
1W	40	40	30	30	30	30	20	30	30	40	30	30	40	30	40	30
2W	60	40	50	30	60	40	30	30	40	30	30	30	20	40	30	30
4W	60	60	60	40	80	70	30	40	20	40	20	30	40	20	40	30
6W	70	50	50	60	70	50	90	70	30	30	20	20	40	40	30	40
8W	70	50	70	60	80	70	90	60	60	40	40	40	30	30	30	30
12W	70	60	70	50	70	80	70	80	50	40	40	40	50	30	20	30
Figure. 1h	3M	20M		Figure. 1i	3M	20M		Figure. 1j	3M	20M		Figure. 1k	3M	20M
	311	161			96.9377	36.7651			100.855	68.3761			112.815	61.9187
	282	183			99.9327	49.0678			99.1453	76.3533			97.4176	85.9181
	283	199			93.2108	22.0672			94.5869	56.9801			101.722	78.9053
	257	180			102.918	13.2738			103.134	55.2707			90.0218	58.9163
	260	213			107.036	21.3542			103.704	56.4103			101.499	71.4796
	270	186			97.832	51.1419			98.5755	65.5271			96.5285	51.6684
	268	195			96.832	29.9637			102.932	64.3875			111.345	77.96
	285	197			100.334	46.9593			97.845	72.9345			116.453	66.762
Figure. 1l	3M	20M		Figure. 1m	3M	20M
	0	10			30	20
	10	30			20	70
	10	10			40	50
	20	30			30	30
	10	40			20	60
	10	20			10	80
	20	30			20	60
	10	40			10	70

## Sheet: Figure. 2
Figure. 2b	Sham						LSI
2W	0.617284	0.549451	0	0.540541	0	0	3.16742	4.71698	7.29167	4.16667	6.01093	7.31707
4W	0.657895	0	0.497512	0	0.540541	0	8.15217	9.41704	12.1212	14.0625	10.0503	11.7647
8W	1.16959	0	0	0.564972	1.5544	0	11.0687	9.80392	12.3762	9.90566	9.67742	10.8491
Figure. 2d	Sham						LSI
2W	0	1.1	0.4	0	0.2	0	4.95	5.12	3.92	4.91	3.01	4.32
4W	1.3	0.6	0	0.9	0	0	7.45	8.59	6.99	7.22	6.04	7.1
8W	1.3	0.2	0.1	0	0	0	14.69	16.21	14.01	14.56	12.33	13.89

## Sheet: Figure. 3
Figure. 3b	3M	20M		Figure. 3c	3M	20M		Figure. 3e	3M	20M
	2.88	28.88			31.4903	85.4263			2	18
	2.656	20.22			29.9066	72.9603			1	16
	2.39	24.54			22.9578	71.2971			3	16
	2.84	26.54			28.8754	82.1369			1	17
	2.73	23.89			31.107	70.5404			2	14
	2.36	29.87			21.5717	65.9243			1	14
Figure. 3f	3M	20M		Figure. 3h	3M	20M
	0	6.83761			0	11.81
	1.5873	4.16667			0.3	14.83
	0.995025	4.56853			1.1	18.25
	0.561798	5.66038			0.4	9.658
	0.884956	5.07812			0.1	12.739
	1.04167	4.78723			0.2	15.759

## Sheet: Figure. 4
Figure. 4c	LSI-L						LSI-R						Sham-L						Sham-R
T12	0	2	1	1	1	2	0	0	1	1	0	1	0	0	0	0	0	0	0	0	0	0	0	0
T13	2	4	3	6	5	4	0	0	1	0	1	0	0	0	0	0	0	0	0	0	0	0	0	0
L1	19	16	11	16	14	12	5	3	4	1	3	4	0	0	0	0	0	0	0	0	0	0	0	0
L2	28	22	32	25	23	25	5	9	6	7	3	6	0	0	0	0	0	0	0	0	0	0	0	0
L3	3	4	4	6	3	4	0	1	2	4	2	3	0	0	0	0	0	0	0	0	0	0	0	0
L4	1	1	4	3	2	2	0	1	1	2	0	1	0	0	0	0	0	0	0	0	0	0	0	0
L5	1	0	0	0	1	1	0	0	0	3	0	0	0	0	0	0	0	0	0	0	0	0	0	0
L6	0	0	0	0	1	2	0	0	0	0	0	1	0	0	0	0	0	0	0	0	0	0	0	0
Figure. 4e
	Dil+CGRP+/Dil+ cells%						Dil+IB4+/Dil+ cells%
L1	92.2	97.4	93.1	89.56	90.87	95.92	7.2	2.8	4.5	5.3	3.9	4.9
L2	97.09	91.8	93.2	90.53	92.34	94.85	3.8	8.1	6.1	5.4	8.9	10.1
Figure. 4g	Sham	LSI 8W		Figure. 4i	3M	20M
	0.1	8.51			0.15	10.22
	1.1	17.39			0.9	9.64
	0.4	10.68			0.47	10
	0	9.34			0	13.07
	0.3	18.76			0.29	16.437
	0	9.764			0.12	12.832

## Sheet: Figure. 5
Figure. 5a	PGEs		COX2		IL-1β		IL-17		IL-2		TNF-α
	Sham	LSI 4W	Sham	LSI 4W	Sham	LSI 4W	Sham	LSI 4W	Sham	LSI 4W	Sham	LSI 4W
	1.08	53.69	1	5.1454	1.03	7.80948	1	41.934	1	31.6059	1.03	1.39076
	0.95	87.3	0.95	6.1098	0.91	9.903	0.9	35.765	0.9	24.593	0.92	1.489
	1.02	92.3	1.1	5.98	1.13	6.234	1.13	44.123	1.13	28.382	1.16	1.284
Figure. 5c	Sham	LSI 4W	LSI 8W	LSI 12W
	245.226	684.27	532.98	451.51
	212.32	721.4	552.9	486.42
	190.4	701.5	571.6	470.5
Figure. 5f	Sham						LSI
4W	35.38	27.27	42.22	32.34	29.75	39.87	60	85.71	92.86	80	75.45	85.81
8W	41.11	38.18	35	40.54	32.32	35.83	64.71	82.61	90.91	81.25	70.54	86.43
Figure. 5i	Sham						LSI
4W	50.12	47.88	49.48	52.01	47.78	49.88	72.88	70.98	75.76	73.58	72.77	79.78
8W	51.91	46.56	48.58	49.76	47.8	49.4	89.87	90.65	91.04	88.98	88.4	87.3

## Sheet: Figure. 6
Figure. 6b	Pre-treatment			Post-treatment				Figure. 6c	Pre-treatment			Post-treatment
0-0.255	162	182	144	54	43	48		0-0.255	152	177	168	130	162	157
0.255-2.5	36	30	45	62	65	50		0.255-2.5	38	30	31	40	33	36
2.5-5	6	3	5	44	40	62		2.5-5	22	18	15	21	18	17
5-10	1	1	3	16	22	19		5-10	8	5	9	7	6	8
>10	3	1	2	34	39	41		>10	7	6	5	19	10	9
Figure. 6d
Figure. 6e	pPKA/PKA				pCREB/CREB
	EP4f/f			EP4-/-	EP4f/f			EP4-/-
PGE2	-	+	+	+	-	+	+	+
H-89	-	-	+	-	-	-	+	-
	38.7977	69.0154	62.5959	59.2246	60.2003	90.7554	63.2378	66.446
	43.542	73.532	50.653	53.542	49.9482	83.4722	57.4314	55.9482
	47.653	75.683	55.635	48.652	55.6724	86.8392	60.8472	64.6579
Figure. 6h	Pre-treatment			Post-treatment				Figure. 6i	Pre-treatment			Post-treatment
0-0.255	155	171	148	58	47	50		0-0.255	152	171	140	165	160	149
0.255-2.5	42	37	50	70	61	56		0.255-2.5	39	30	50	33	29	38
2.5-5	5	10	8	45	55	66		2.5-5	8	7	6	10	7	15
5-10	4	3	4	18	30	23		5-10	4	5	2	7	6	2
>10	5	2	3	36	38	42		>10	3	2	1	3	2	4
Figure. 6j	Pre-treatment			Post-treatment				Figure. 6k	Pre-treatment			Post-treatment
0-0.255	147	165	153	142	139	162		0-0.255	176	159	171	80	89	75
0.255-2.5	39	28	44	48	42	30		0.255-2.5	36	40	45	69	59	63
2.5-5	24	18	16	17	26	30		2.5-5	9	13	8	61	58	68
5-10	3	3	4	8	7	3		5-10	12	8	9	19	21	15
>10	2	1	5	2	6	7		>10	8	4	7	21	18	16

## Sheet: Figure. 7
Figure. 6a	EP4-/- Sham						EP4f/f Sham						EP4-/- LSI						EP4f/f LSI
0W	269	297	320	261	302	280	278.2	298.2	274	328	291	270	275	296	315	254	307	271	288.6	297.7	275.4	331.5	286.4	266.8
4W	270	305	321	270	312	276	270.6	289.2	280.4	329	290	276	337	294	228	277	288	287	187	219	218	223	235	212
8W	285	286	312	274	317	281	269.9	292.4	285.4	318	281	269	267	281	233	250	268	269	196	201	188	203	185	192
12W	290	289	315	280	315	290	272	298	278	322	278	290	260	277	243	247	291	272	206	191	185	200	189	195
Figure. 6b	EP4 -/- Sham								EP4 f/f Sham								EP4 -/- LSI								EP4 f/f LSI
4W	103.2	98.5	110.3	91.4	87.5	86.4	98.5	95	108.7	95.88	97.97	108.3	93.9	104.81	94.3	102	93.5	97.2	89	81.8	93.9	102.8	89.9	108.8	75.8	68	67.6	70.9	63.8	87.4	76.2	66.6
8W	112.5	107.6	92.1	103	98.9	103	97.1	98	111.7	105.5	107.3	96.94	91.7	100.1	86.01	92	86.8	96.7	73.6	80.8	92.3	90.5	78.9	90.2	66.9	70.5	58.9	60.8	52.21	69.4	58.8	59.6
Figure. 6c	EP4 -/- Sham								EP4 f/f Sham								EP4 -/- LSI								EP4 f/f LSI
4W	96.5	102.2	100.4	93.84	98.5	106.5	99.2	100.3	96	99.7	95.5	91.7	97.7	108	103.2	93.4	104.7	93.1	86.8	88.9	94.3	91.5	90.5	87.4	83.1	79.8	84.4	77.1	86.9	79.4	81.9	83.5
8W	95.3	92.9	105.2	97.8	108	102.6	94.3	97.9	97.8	95.5	96.3	94.7	106.9	107.7	99.5	102.3	87	93.1	95.3	88.9	83.8	85.1	91.5	84.5	74.9	80.4	75.2	70.3	73.8	69.1	70.4	68.4
Figure. 6d	EP4 -/- Sham								EP4 f/f Sham								EP4 -/- LSI								EP4 f/f LSI
4W	105.4	97.97	102.2	92.5	105.01	104.5	98.9	97.5	106	97.5	94.5	102.2	92.8	103.9	102.4	98.4	82.7	91.8	86.3	103.8	105.4	97.6	98.5	97.4	77.6	76.6	75.7	70.5	82.3	84.7	79.4	82.5
8W	97.3	93.9	106	96.8	94.2	103.7	105.5	101.4	105.4	97.5	94.5	93.6	98.6	104.9	97.2	102.3	85.4	79.5	77.7	82.02	93.3	86.2	84.1	88.7	63.5	64.3	59.9	69.7	76.9	65.6	60.4	64.6
Figure. 6e	EP4 -/- Sham								EP4 f/f Sham								EP4 -/- LSI								EP4 f/f LSI
4W	95.9	105.3	97.5	96.9	107.2	97	102.3	98.5	95.99	94.5	98.8	107.5	103.9	105.6	96.5	103.5	90.4	93.2	93.7	97.4	91.5	96.4	95.4	96.2	77.3	76.4	80.2	73.4	70.5	72.3	79.5	74.6
8W	96.9	98.2	104.9	107.2	95.8	96.3	98.7	101.4	93.4	98.4	96.22	105.3	97.4	105.3	93.5	104.3	87.9	86.5	90.4	83.5	86.4	79.2	89.4	87.5	69.4	71.6	69	67.5	58.6	69.45	66.5	65.2
Figure. 6f	EP4 f/f LSI								EP4 f/f Sham								EP4 -/- LSI								EP4 -/- Sham
Pre-Sur	20	30	10	0	0	20	15	10	0	30	10	0	10	20	10	10	0	10	10	10	20	0	20	0	10	20	10	10	10	0	20	0
1W	20	10	10	20	10	30	15	20	20	20	0	10	10	10	10	20	10	20	10	0	0	10	20	10	20	10	20	0	10	10	10	0
2W	30	40	40	20	40	40	30	30	30	30	20	0	10	0	10	10	10	20	10	20	10	0	10	20	30	30	10	20	10	0	20	10
4W	50	40	50	60	50	40	40	60	10	20	0	10	10	20	0	10	30	30	40	20	10	30	30	30	0	10	20	0	20	20	10	10
6W	60	70	40	60	50	70	40	60	20	30	20	10	10	20	0	20	40	40	50	30	40	30	30	40	20	0	30	20	0	10	20	20
8W	60	70	70	60	50	60	50	50	20	10	0	20	10	20	10	10	40	30	30	30	30	20	50	30	10	20	0	20	20	0	10	20
12W	60	70	60	70	60	50	60	50	10	30	0	10	0	20	20	10	30	50	40	50	40	20	30	40	20	20	0	0	20	30	10	20
Figure. 6g	EP4 f/f LSI								EP4 f/f Sham								EP4 -/- LSI								EP4 -/- Sham
Pre-Sur	30	30	20	40	30	30	30	20	30	30	30	30	20	30	30	20	20	20	30	40	40	20	30	20	30	20	30	40	10	30	40	30
1W	40	40	30	30	30	40	20	30	30	40	40	30	20	20	30	30	10	40	40	30	20	30	20	30	10	30	40	30	30	40	40	30
2W	60	40	50	50	60	30	40	30	40	30	30	30	40	30	30	40	30	50	20	10	20	30	40	40	50	20	30	40	30	30	30	20
4W	70	60	60	40	80	70	50	40	40	40	20	30	30	20	50	30	60	40	20	40	50	40	50	40	30	40	30	30	20	40	50	30
6W	70	80	70	70	60	80	60	70	30	40	40	30	40	50	20	30	40	50	30	40	40	50	50	50	20	10	40	50	40	40	40	30
8W	80	70	70	80	70	70	80	60	40	40	30	20	30	30	30	40	50	60	30	50	20	60	50	50	40	30	40	20	40	50	40	40
12W	70	90	70	50	70	80	80	70	30	20	40	30	40	30	50	30	70	35	40	40	50	40	50	40	40	20	30	40	40	40	40	30

## Sheet: Figure. 8
Figure. 7b	Rankl -/- Sham								Rankl f/f Sham								Rankl -/- LSI								Rankl f/f LSI
4W	3.12	2.6	2.46	2.67	2.77	3.45	2.89	3.02	2.88	2.656	2.39	2.34	2.43	3.36	2.9	2.41	1.89	3.8	3.88	2.98	3.47	2.65	2.88	3.54	16.908	19.213	20.55	15.66	19.57	18.63	18.45	19.05
8W	2.73	3.92	2.85	3.98	2.55	2.48	3.01	2.78	2.95	3.56	3.77	2.85	2.7	2.98	3.21	3.05	5.99	4.66	3.46	4.94	6.44	4.65	6.12	4.97	30.49	24.999	23.11	24.57	25.73	24.76	27.65	23.56
Figure. 7c	Rankl -/- Sham								Rankl +/+ Sham								Rankl -/- LSI								Rankl +/+ LSI
4W	27.352	32.637	27.6305	25.8239	22.8522	25.321	26.654	27.654	21.234	28.6573	26.134	20.9383	29.8923	21.9282	22.452	26.843	27.6	24.3	26.781	28.7822	20.1893	24.2893	26.87	22.254	27.13	34.53	32.69	31.75	36.45	32.3289	39.65	22.73
8W	26.754	31.544	28.984	23.3281	21.3291	24.5463	25.654	28.743	29.354	24.8322	20.3294	21.8324	30.2421	28.4283	27.54	21.45	30	26.1768	30.2	27.539	31.213	32.4432	31.54	29.87	52.765	46.835	37.6373	41.762	43.7361	39.732	42.54	39.54
Figure. 7e	Rankl -/- Sham								Rankl f/f Sham								Rankl -/- LSI								Rankl f/f LSI
4W	1	2	1	1	2	1	1	2	1	1	1	2	1	1	1	2	1	2	2	1	2	2	1	2	11	10	8	9	12	8	9	8
8W	1	1	1	2	2	2	2	1	1	2	2	1	1	1	2	1	3	4	3	3	3	3	3	4	15	15	14	14	12	14	12	13
Figure. 7g	Rankl -/- Sham								Ranklf/f Sham								Rankl -/- LSI								Rankl f/f LSI
4W	0.563063	0	0.531915	0	0.487805	0	0	0.037582	0.549451	0.534759	0	0.564972	0	0	0.045463	0	1.80995	1.2987	2.57732	0.995025	1.88679	2.13904	2.08934	1.98548	10.5769	10.6599	8.48214	8.98876	13.4078	8.54701	9.84374	8.05489
8W	0.469484	0.492611	0.515464	0	0.531915	0	0	0.048792	0.526316	0	0.571429	0.483092	0	0.487805	0.367856	0	0.512821	2.51256	0.877193	2.6087	2.05128	1.46341	0.857295	1.98547	7.62332	11.8557	8.29016	9.91736	9.57854	9.23077	9.84721	9.23546
Figure. 7i	Rankl -/-								Rankl f/f
Sham	0	0.4	0	0.2	0.25	0	0	0.17	0.17	0.22	0	0.31	0	0	0.15	0
4W	0.378	0.234	0.146	0.352	0.354	0.513	0.402	0.178	7.64	7.98	7.31	8.12	6.68	7.546	7.879	6.982
8W	2.851	3.533	2.955	3.858	3.389	2.764	2.987	3.241	15.156	15.99	14.543	14.129	12.657	14.013	14.054	13.986
Figure. 7j	Rankl -/- Sham								Rankl f/f Sham								Rankl -/- LSI								Rankl f/f LSI
0W	278.5	288.3	257.6	338.4	311.2	299.3	282.3	295.5	299.5	287.7	322.6	301.5	267.3	296.5	306.8	291.5	254.6	279.7	321.2	289.5	334.1	267.5	278.6	312.5	281.2	277.3	331.4	321.5	236.2	287.2	291.4	281.5
4W	302	297	278.6	295	310	294	301.3	289.5	287	321	278	292	295	312	287.5	306.7	291.1	274	236	289	334.1	290	246	308	197	227	262	211	201	218	211.5	208.7
8W	311	294	275	308	279	317	317.8	270.4	291.8	283.9	316.3	297.6	310	254	295.6	302.4	310.3	237.9	302	299	264.9	247.8	246.7	287.5	222	183.9	226.3	207.6	190	154	186.7	207.4
12W	318	301	323	296	298	289	315.7	294.8	307	327	302	291	287	296	290	298.2	279	296.4	297	256	302.6	277.4	287.5	246.6	226	222	193	181	186	197	206.5	193.5
Figure. 7k	Rankl -/- Sham								Rankl f/f Sham								Rankl -/- LSI								Rankl f/f LSI
4W	117.017	97.623	123.251	94.2008	85.1716	89.9802	100.154	102.4	110.702	96.8431	95.9581	102.308	98.9406	99.7634	96.2616	99.5	83.4796	102.21	85.9864	71.7783	73.8547	102.755	85.9729	107.773	73.7932	71.0162	69.589	72.9214	68.8371	84.388	76.2378	70.6
8W	105.981	108.587	93.0899	100.032	98.9218	106.023	100.13	99.5	113.659	103.515	105.25	99.9779	91.6763	100.07	87.0726	95.3	83.8077	97.7122	83.5593	74.7849	93.3437	94.4946	75.8548	93.1106	62.9757	62.5477	55.9215	55.8205	54.214	66.3565	56.8294	60.8
Figure. 7l	Rankl -/- Sham								Rankl f/f Sham								Rankl -/- LSI								Rankl f/f LSI
4W	99.5008	100.162	100.443	97.8477	99.4924	99.4863	98.6	102.6	97.9798	99.6569	100.503	100.661	101.681	98.0198	103.5	99.6	100.683	99.1228	97.7778	92.9066	94.2529	95.4969	97.6	103.2	85.1171	82.7883	84.3803	79.0507	85.8824	78.4185	80.653	82.583
8W	98.3361	98.8691	101.182	99.8344	101.015	102.569	97.4	95.2	100.842	99.4854	100.336	98.6777	102.857	98.6799	104.5	98.5	97.0149	97.0921	105.299	91.9485	91.7898	91.0377	92.4	92.8	78.9298	81.4114	73.1749	76.2684	78.8235	77.1005	78.943	75.943
Figure. 7m	Rankl -/- Sham								Rankl f/f Sham								Rankl -/- LSI								Rankl f/f LSI
4W	101.327	98.9899	102.083	96.5318	102.066	100.493	100.913	97.8535	105.314	101.471	101.531	97.1564	100	103.941	102.435	98.7543	86.2745	92.4171	88.3249	103.846	102.392	98.7013	95.8333	96.8326	77.5701	79.5918	72.7273	75.463	78.3251	76.699	75.8754	77.6543
8W	98.2301	92.9293	101.042	98.8439	99.1736	101.97	99.5434	100.766	102.415	99.5098	98.4694	98.5782	98.5849	102.956	99.6443	101.548	81.3726	73.9337	76.6497	85.0961	92.3445	87.013	86.1111	88.2353	64.486	65.3061	56.9378	66.6667	74.8769	63.5922	68.6542	60.5754
Figure. 7n	Rankl -/- Sham								Rankl f/f Sham								Rankl -/- LSI								Rankl f/f LSI
4W	97.89	102.32	95.45	97.92	105.23	94.99	98.66	101.2	91.99	95.5	96.75	106.54	97.89	104.59	98.52	99.25	92.43	93.243	94.65	99.35	92.46	98.423	94.65	96.92	76.32	75.432	70.2	75.35	72.54	75.34	72.554	74.98
8W	92.89	94.15	106.89	104.23	96.79	99.34	102.45	96.54	94.35	96.434	95.24	104.34	96.434	100.32	102.56	99.54	88.89	89.54	90.432	84.53	86.4322	85.24	83.42	87.56	65.34	61.78	69.97	60.46	59.63	63.45	64.54	67.12
Figure. 7o	RANKL f/f LSI								RANKL f/f Sham								Rankl f/f LSI								Rankl -/- Sham
Pre-Sur	20	30	10	0	0	10	10	10	0	30	10	0	10	20	10	10	0	10	10	10	20	0	20	0	10	10	10	10	10	0	20	0
1W	20	10	10	20	20	20	10	20	20	20	0	10	10	10	10	20	10	20	10	20	0	10	20	10	20	10	10	10	10	10	10	0
2W	30	30	40	30	30	40	30	30	30	30	20	10	10	0	10	10	20	20	10	20	10	0	20	20	20	30	10	10	10	0	10	10
4W	50	50	40	50	50	40	40	60	10	20	20	10	10	20	10	10	30	40	40	40	10	30	30	30	20	20	20	10	20	20	10	10
6W	50	70	60	60	60	70	40	60	20	30	20	10	20	20	10	20	40	40	50	30	20	30	30	20	20	30	30	20	20	10	20	20
8W	40	70	70	60	50	60	40	50	30	10	20	20	10	20	10	10	20	30	30	10	30	20	50	30	10	20	30	20	20	20	10	20
12W	60	60	60	60	60	50	60	50	10	30	20	10	20	20	20	10	30	50	40	20	40	30	30	40	30	20	20	30	20	30	10	20
Figure. 7p	Rankl f/f LSI								Rankl f/f Sham								Rankl -/- LSI								Rankl -/- Sham
Pre-Sur	30	20	20	40	30	30	20	20	20	30	30	30	20	30	30	20	30	20	30	50	40	0	20	20	30	20	30	30	20	30	30	30
1W	40	40	20	30	30	30	20	30	30	40	40	20	20	20	20	30	20	40	40	30	20	10	30	30	20	30	40	30	30	40	20	30
2W	60	40	50	40	60	40	40	30	40	20	30	30	40	30	30	40	30	50	20	20	40	30	40	40	40	40	30	40	30	30	30	20
4W	80	60	60	40	80	70	50	40	20	40	20	30	30	20	40	30	30	40	50	50	50	40	50	40	30	30	30	30	20	40	30	30
6W	70	60	70	70	60	80	60	70	30	40	40	30	40	30	30	30	40	40	30	30	40	50	50	50	20	30	40	40	40	30	40	30
8W	80	70	80	80	70	70	60	60	40	30	30	40	30	30	40	40	50	50	30	30	40	60	50	50	30	30	40	30	40	30	40	40
12W	70	60	70	60	70	80	70	70	30	40	40	30	40	30	20	30	70	35	40	30	60	40	60	40	40	30	30	40	40	40	40	30

## Sheet: Figure. 9
Figure. 8b	Sham	LSI 4W	LSI 8W	LSI 12W		Figure. 8e	Netrin-1 -/- Sham							Netrin-1 f/f Sham							Netrin-1 -/- LSI							Netrin-1 f/f LSI
	1095.2	4259.07	5690.76	6229.85		4W	1	1	1	1	2	1	2	1	2	1	2	1	1	2	10	7	8	11	9	12	10	9	10	9	11	12	8	10
	896.54	3807.69	4737.65	6789.34		8W	0	2	1	2	1	1	1	1	1	2	1	3	0	1	10	11	15	12	18	17	15	16	20	18	13	12	11	17
	1267.4	5034.89	5267.78	5895.63
Figure. 8g	Netrin1 -/- Sham							Netrin1 f/f Sham							Netrin1 -/- LSI							Netrin1 f/f LSI
4W	0.529101	0.444444	0.518135	0.534759	0	0	0	0.537634	0.534759	0.518135	0	0.4329	0	0.518135	7.35294	8.29016	8.55615	10.1064	10.2564	8.29493	7.32759	8.7963	8.23045	10.7692	6.93069	8.29268	8.96226	9.13706
8W	1.03627	0.531915	0.921659	0.460829	0.483092	0.543478	0.921659	0.921659	1.0989	0.492611	0.568182	0	0.518135	0.46729	10.0529	11.0553	9.13706	6.41026	10.6061	8.83721	9.74359	10.5505	8.55615	8.46561	9.09091	11.1675	7.87037	9.04977
Figure. 8i	Netrin-1 -/-							Netrin-1 f/f
Sham	0	0.4	0	0.2	0.25	0	0.18	0.17	0.22	0	0.31	0	0	0.15
LSI 4W	0.104	0.274	0.386	0.456	0.254	0.183	0.39	5.152	9.35	7.85	8.76	9.67	7.546	8.34
LSI 8W	1.94	2.451	3.78	1.89	2.26	3.12	3.19	12.83	11.79	14.25	13.99	13.01	12.78	3.05
Figure. 8j	Netrin-1 -/- Sham							Netrin-1 f/f sham							Netrin-1 -/- LSI							Netrin-1 f/f LSI
0W	302.2	307.6	319.1	314.9	287.2	295.1	302.4	298.2	296.7	307.3	311.2	266.5	297.4	297.8	289	313	283	291.3	277.3	317.1	296	288.4	286.2	321.3	317.4	287.3	279.6	288.5
4W	319	353	302	285.1	293	280	299.4	283.2	322.4	288.1	295.7	286	318.5	295.4	273	282	293	316	275	281	274	207.6	218.5	257.4	241	198.5	217	212.4
8W	308	351	310	284.1	287	277	302.5	286.5	318.24	290.1	289.73	290	322.6	300.5	268.1	253.2	328.8	257.3	244.8	250.9	261	197.7	177.2	195.1	194.7	221.7	240.7	189.6
Figure. 8k	Netrin1 -/- Sham							Netrin1 f/f Sham							Netrin1 -/- LSI							Netrin1 f/f LSI
4W	107.32	96.43	117.4	97.3	92.5	93.8	100.65	108.87	95.36	97.11	103.36	93.98	99.45	96.26	93.49	101.36	92.88	81.97	93.14	102.43	89.48	71.7932	69.0162	70.589	65.9214	68.8371	79.388	76.2378
8W	104.98	95.34	100.65	115.75	94.54	91.965	98.32	107.45	96.54	99.42	100.68	95.93	100.98	95.87	90.432	96.854	87.674	90.543	88.932	98.345	90.65	63.3	61.98	55.9215	55.8205	54.214	66.3565	56.8294
Figure. 8l	Netrin1 -/- Sham							Netrin1 f/f Sham							Netrin1 -/- LSI							Netrin1 f/f LSI
4W	99.2	96.89	103.25	97.64	102.45	95.45	96.93	95.99	99.11	100.32	105.73	102.61	89.03	97.8	96.94	99.15	94.67	97.89	96.29	91.89	92.54	83.15	82.71	78.94	77.22	85.74	78.65	79.6
8W	98.2	97.34	102.245	105.87	99.75	96.98	100.6	96.65	98.57	104.22	103.45	97.85	94.43	100.5	92.64	102.46	97.76	96.65	97.56	91.55	94.67	76.9894	81.65	69.754	79.743	79.7437	80.642	76.4
Figure. 8m	Netrin1 -/- Sham							Netrin1 f/f Sham							Netrin1 -/- LSI							Netrin1 f/f LSI
4W	98.35	104.01	96.434	96.5318	102.37	100.46	100.11	95.45	104.53	98.586	97.65	100.546	103.67	100.65	91.24	94.45	89.86	101.76	104.76	98.75	95.53	72.61	82.74	75.36	77.44	80.75	81.67	79.65
8W	102.36	103.532	97.446	99.437	100.546	94.4674	97.168	95.45	104.53	98.586	97.65	100.546	103.67	99.65	89.64	94.63	89.755	98.758	96.74	93.56	96.98	63.465	66.3354	59.6737	68.4632	71.4344	73.5632	69.54
Figure. 8n	Netrin1 -/- Sham							Netrin1 f/f Sham							Netrin1 -/- LSI							Netrin1 f/f LSI
4W	97.81	102.65	94.65	98.96	104.56	96.56	97.65	94.99	94.5	98.75	105.54	97.81	105.53	101.4	94.55	96.21	101.56	96.33	92.76	97.58	95.3	75.88	76.41	72.25	74.36	74.75	76.73	75.4
8W	98.56	105.32	96.75	100.64	103.46	99.74	97.9	95.43	97.23	102.98	104.62	99.89	102.45	98.4	92.67	95.48	103.11	92.98	89.98	99.84	95.8	66.35	62.753	67.87	61.437	58.255	66.73	64.7
Figure. 8o	Netrin1 f/f LSI							Netrin1 f/f Sham							Netrin1 -/- LSI							Netrin1 -/- Sham
Pre-Sur	20	10	10	10	0	10	10	0	10	10	10	10	20	10	10	10	10	20	10	20	10	10	20	10	10	0	0	20
1W	20	10	10	20	10	0	20	10	20	0	10	10	10	10	10	0	0	10	20	20	20	20	10	10	10	0	20	10
2W	30	50	40	30	30	40	30	30	30	20	10	10	0	10	20	10	0	10	10	30	20	20	10	20	30	10	20	0
4W	40	50	40	40	50	60	40	10	20	20	10	10	20	10	10	20	0	20	10	20	20	0	20	30	10	0	10	30
6W	60	50	40	40	10	60	50	20	10	10	20	20	10	10	20	20	10	10	30	0	15	10	10	20	10	20	20	10
8W	40	60	30	40	50	70	50	20	20	10	10	10	10	20	10	20	10	30	40	10	30	10	0	30	20	20	10	10
Figure. 8p	Netrin-1 f/f LSI							Netrin-1 f/f Sham							Netrin-1 -/- LSI							Netrin-1 -/- Sham
Pre-Sur	30	40	20	40	30	30	20	40	30	30	30	20	30	30	30	20	30	60	40	20	20	30	20	30	30	40	30	30
1W	40	30	40	30	20	30	40	20	40	40	20	30	40	20	20	40	40	30	30	30	40	30	40	30	20	40	30	40
2W	60	40	50	40	60	40	40	30	40	20	30	20	40	30	30	40	40	30	30	40	30	30	40	40	40	30	40	30
4W	80	60	60	40	80	70	40	40	30	40	20	40	20	40	30	20	20	50	40	30	20	20	40	40	40	40	30	30
6W	70	70	50	50	50	40	60	30	40	20	50	30	40	30	40	40	30	20	10	10	40	30	30	40	20	20	50	30
8W	70	60	60	40	70	50	70	30	30	20	40	20	40	20	20	30	30	40	50	30	20	30	40	30	20	30	40	40

## Sheet: supplementary figure 1
supplementary figure 1b	Sham								LSI
2W	0.1	0.6	0	0	0.8	0			4.1	5.41	4.91	5.89	5.11	3.9
4W	0	1.4	0.8	0.9	0	0			5.83	6.01	5.77	6.89	7.09	7.23
8W	0	1.2	0.6	1.1	0	0			16.2	15.89	17.01	16.9	15.77	17.33

[truncated: 10 more sheets: supplementary figure 2, supplementary figure 3, supplementary figure 4, supplementary figure 6, supplementary figure 7, supplementary figure 8, supplementary figure 9, supplementary figure 10, supplementary figure 11, supplementary table 1]
